# Supplementary material for: Artificial Intelligence in Pharmacoepidemiology: A Systematic Review. Part 1—Overview of Knowledge Discovery Techniques in Artificial Intelligence
Source: Front Pharmacol. 2020 Jul 16;11:1028. doi: 10.3389/fphar.2020.01028 (PMC7378532; doi:10.3389/fphar.2020.01028)
Supplement: Supplementary file 5 [file Table_3.xlsx]

## Sheet: Data extraction form
Article ID	Medical field	Title	Year of publication	Which technique? (group: DL or ML)	Application	Techniques	Specific technique	Comparison with other traditional epi methods	Performance compared to traditional epi methods	Study design	Data sources	Specific data source	Purpose	RCT/primary sources/secondary sources/simulated data	Level of evidence	URL	Authors
